# Supplementary material for: Ex Vivo Innate Immune Cytokine Signature of Enhanced Risk of Relapsing Brucellosis
Source: PLoS Negl Trop Dis. 2013 Sep 5;7(9):e2424. doi: 10.1371/journal.pntd.0002424 (PMC3764229; doi:10.1371/journal.pntd.0002424)
Supplement: Table S1 — Clinical characteristics of patient population. (XLS) [file pntd.0002424.s006.xls]

## Sheet: Kristyn (2)
Category	Age	Sex	Sample Collection	Date Collected	Patient Code	Treatment	Days from last treatment
Acute	43	F	Venous blood	2010-10-21	BR10101	doxycycline/rifampin 6wks	972
Acute	40	M	Venous blood	2010-10-28	BR10258	doxycycline/rifampin 6wks	795
Acute	19	F	Leukapheresis	2010-10-23	BR10268	doxycycline/rifampin 6wks	1068
Acute	38	F	Venous blood	2010-11-22	BR10288	tetradox/rifampin 6wks	743
Acute	40	M	Venous blood	2010-12-04	BR20093	unknown	1023
Acute	52	M	Leukapheresis	2010-10-30	BR20113	doxycycline/rifampin 6wks	915
Acute	50	F	Venous blood	2010-12-09	BR20132	doxycycline/rifampin 6wks	879
Acute	45	F	Venous blood	2010-11-29	BR20227	doxycycline/rifampin 6wks	822
Acute	23	M	Leukapheresis	2010-11-10	BR20316	doxycycline/rifampin 8wks	646
Acute	46	F	Venous blood	2010-09-23	BR30033	doxycycline 6wks, gentamicin 1wk	1058
Acute	41	M	Venous blood	2010-12-04	BR30069	doxycycline 6wks, gentamicin 1wk	1057
Acute	70	M	Venous blood	2010-11-22	BR30078	doxycycline 6wks, gentamicin 1wk	1038
Acute	48	F	Venous blood	2010-10-23	BR30136	doxycycline 6wks, rifampin/gentamicin 1wk	991
Acute	63	F	Leukapheresis	2010-11-20	BR30563	doxycycline/rifampin 48wks, gentamicin 1wk	809
Acute	50	F	Leukapheresis	2010-10-22	BR30614	doxycycline 6wks, gentamicin 1wk	478
Acute	49	F	Venous blood	2010-12-06	BR90010	doxycycline/rifampin 12wks	991
Relapse	53	F	Leukapheresis	2010-12-06	BR10170	doxycycline/rifampin 6wks	728
Relapse	18	M	Leukapheresis	2010-11-08	BR30001	doxycycline 6wks, gentamicin 1wk	895
Relapse	60	F	Leukapheresis	2010-10-28	BR30003	doxycycline/rifampin 6wks	1007
Relapse	32	F	Venous blood	2010-10-13	BR30026	trimethoprim 6wks, gentamicin 1wk	965
Relapse	35	F	Venous blood	2010-09-07	BR30028	doxycycline 6wks, gentamicin 1wk	651
Relapse	36	F	Leukapheresis	2010-10-06	BR30647	doxycycline 6wks, gentamicin 1wk	541
Control	29	F	Venous blood	2010-10-12	BR70001	-	-
Control	30	F	Venous blood	2010-10-12	BR70002	-	-
Control	37	M	Venous blood	2010-10-19	BR70003	-	-
Control	20	M	Venous blood	2010-10-19	BR70004	-	-
Control	35	F	Venous blood	2010-10-20	BR70005	-	-
Control	46	F	Venous blood	2010-11-24	BR70006	-	-
Control	36	F	Venous blood	2010-12-03	BR70007	-	-
Control	29	F	Venous blood	2010-11-29	BR70009	-	-
Control	27	M	Venous blood	2010-11-29	BR70010	-	-
Control	23	M	Venous blood	2010-11-26	BR70013	-	-
Control	27	M	Venous blood	2010-12-09	BR70016	-	-

## Sheet: Kristyn (3)
Category	Age	Sex	Sample Collection	Date Collected	Patient Code
Acute	43	F	Venous blood	2010-10-21	BR10101
Acute	40	M	Venous blood	2010-10-28	BR10258
Acute	19	F	Leukapheresis	2010-10-23	BR10268
Acute	38	F	Venous blood	2010-11-22	BR10288
Acute	40	M	Venous blood	2010-12-04	BR20093
Acute	52	M	Leukapheresis	2010-10-30	BR20113
Acute	50	F	Venous blood	2010-12-09	BR20132
Acute	45	F	Venous blood	2010-11-29	BR20227
Acute	23	M	Leukapheresis	2010-11-10	BR20316
Acute	46	F	Venous blood	2010-09-23	BR30033
Acute	41	M	Venous blood	2010-12-04	BR30069
Acute	70	M	Venous blood	2010-11-22	BR30078
Acute	48	F	Venous blood	2010-10-23	BR30136
Acute	63	F	Leukapheresis	2010-11-20	BR30563
Acute	50	F	Leukapheresis	2010-10-22	BR30614
Acute	49	F	Venous blood	2010-12-06	BR90010
Relapse	53	F	Leukapheresis	2010-12-06	BR10170
Relapse	18	M	Leukapheresis	2010-11-08	BR30001
Relapse	60	F	Leukapheresis	2010-10-28	BR30003
Relapse	32	F	Venous blood	2010-10-13	BR30026
Relapse	35	F	Venous blood	2010-09-07	BR30028
Relapse	36	F	Leukapheresis	2010-10-06	BR30647
Negative	29	F	Venous blood	2010-10-12	BR70001
Negative	30	F	Venous blood	2010-10-12	BR70002
Negative	37	M	Venous blood	2010-10-19	BR70003
Negative	20	M	Venous blood	2010-10-19	BR70004
Negative	35	F	Venous blood	2010-10-20	BR70005
Negative	46	F	Venous blood	2010-11-24	BR70006
Negative	36	F	Venous blood	2010-12-03	BR70007
Negative	29	F	Venous blood	2010-11-29	BR70009
Negative	27	M	Venous blood	2010-11-29	BR70010
Negative	23	M	Venous blood	2010-11-26	BR70013
Negative	27	M	Venous blood	2010-12-09	BR70016
