# Supplementary material for: Ex Vivo Innate Immune Cytokine Signature of Enhanced Risk of Relapsing Brucellosis
Source: PLoS Negl Trop Dis. 2013 Sep 5;7(9):e2424. doi: 10.1371/journal.pntd.0002424 (PMC3764229; doi:10.1371/journal.pntd.0002424)
Supplement: Table S2 — Primers used for quantitative real-time PCR. (XLS) [file pntd.0002424.s007.xls]

## Sheet: Sheet1
Gene name	Accession number	Primer	Sequence (5’ -> 3’)
GAPDH	NM_002046.3	Forward	AATCAAGTGGGGCGATGCTG
		Reverse	TGCAAATGAGCCCCAGCCTT
IL-10	NM_000572.2	Forward	GACCCAGACATCAAGGCGCA
		Reverse	GAAATCGATGACAGCGCCGTAG
GM-CSF	NM_000758.2	Forward	AGACACTGCTGCTGAGATGAATGAA
		Reverse	TCTGTAGGCAGGTCGGCTCC
TNF-α	NM_000594.2	Forward	AGCCCATGTTGTAGCAAACCCT
		Reverse	TCTCTCAGCTCCACGCCATTG
IL-1β	NM_000576.2	Forward	ATTACAGTGGCAATGAGGATGACT
		Reverse	ATCCAGAGGGCAGAGGTCCAG
IFN-γ	NM_000619.2	Forward	TTGGAAAGAGGAGAGTGACAGAA
		Reverse	CCACACTCTTTTGGATGCTCTGG
